# Supplementary material for: Long-term retrospective assessment of a transmission hotspot for human alveolar echinococcosis in mid-west China
Source: PLoS Negl Trop Dis. 2019 Aug 30;13(8):e0007701. doi: 10.1371/journal.pntd.0007701 (PMC6742415; doi:10.1371/journal.pntd.0007701)
Supplement: S1 File — (ZIP) [file pntd.0007701.s001.zip]

Archive with 1 entries (1 files):
- S1_ZhangMin_villages_WGS84.kml
