# Supplementary material for: Long-term retrospective assessment of a transmission hotspot for human alveolar echinococcosis in mid-west China
Source: PLoS Negl Trop Dis. 2019 Aug 30;13(8):e0007701. doi: 10.1371/journal.pntd.0007701 (PMC6742415; doi:10.1371/journal.pntd.0007701)
Supplement: S1 File — (ZIP) [file pntd.0007701.s001.zip › S1_ZhangMin_villages_WGS84.kml]

<?xml version="1.0" encoding="utf-8" ?>
<kml xmlns="http://www.opengis.net/kml/2.2">
<Document id="root_doc">
<Folder><name>ZhangPuma_villages_WGS84</name>
  <Placemark>
	<name>AISI</name>
      <Point><coordinates>104.377124671238,34.5634835910863</coordinates></Point>
  </Placemark>
  <Placemark>
	<name>BAN_BAN_WEN</name>
      <Point><coordinates>104.57417710459,34.5258139766736</coordinates></Point>
  </Placemark>
  <Placemark>
	<name>BAO_JIA_GOU</name>
      <Point><coordinates>104.483213063913,34.5105020701284</coordinates></Point>
  </Placemark>
  <Placemark>
	<name>BEN_MA_DIA</name>
      <Point><coordinates>104.51408429074,34.5372139182746</coordinates></Point>
  </Placemark>
  <Placemark>
	<name>CA_TAO</name>
      <Point><coordinates>104.441077447157,34.5215349573353</coordinates></Point>
  </Placemark>
  <Placemark>
	<name>DA_SOU</name>
      <Point><coordinates>104.455012203407,34.5176073741546</coordinates></Point>
  </Placemark>
  <Placemark>
	<name>DA_ZEI_ZI</name>
      <Point><coordinates>104.496775358618,34.4979514532649</coordinates></Point>
  </Placemark>
  <Placemark>
	<name>DENG_LING</name>
      <Point><coordinates>104.554757014662,34.6082322507178</coordinates></Point>
  </Placemark>
  <Placemark>
	<name>DIAO_GOU</name>
      <Point><coordinates>104.456949378255,34.4950935607959</coordinates></Point>
  </Placemark>
  <Placemark>
	<name>GAO_SHAN</name>
      <Point><coordinates>104.383335139712,34.6347200619796</coordinates></Point>
  </Placemark>
  <Placemark>
	<name>GUAN_XIA</name>
      <Point><coordinates>104.616666275321,34.5722172534816</coordinates></Point>
  </Placemark>
  <Placemark>
	<name>HAN_CHUAN</name>
      <Point><coordinates>104.570831800905,34.5619465221738</coordinates></Point>
  </Placemark>
  <Placemark>
	<name>HAO_SHI_PE</name>
      <Point><coordinates>104.496275859235,34.6098174168666</coordinates></Point>
  </Placemark>
  <Placemark>
	<name>HU_LONG_KOU</name>
      <Point><coordinates>104.361146687587,34.5716794367514</coordinates></Point>
  </Placemark>
  <Placemark>
	<name>HUANG_HE</name>
      <Point><coordinates>104.539586118144,34.5468357512885</coordinates></Point>
  </Placemark>
  <Placemark>
	<name>MA_JIA_TAI</name>
      <Point><coordinates>104.396561412329,34.552858911895</coordinates></Point>
  </Placemark>
  <Placemark>
	<name>MA_LU_LI</name>
      <Point><coordinates>104.602340580105,34.5356123489717</coordinates></Point>
  </Placemark>
  <Placemark>
	<name>MA_MI_SI</name>
      <Point><coordinates>104.409725433795,34.6611104556767</coordinates></Point>
  </Placemark>
  <Placemark>
	<name>PIN_DAO_LI</name>
      <Point><coordinates>104.536972508928,34.6074085483575</coordinates></Point>
  </Placemark>
  <Placemark>
	<name>SAN_ZHANG</name>
      <Point><coordinates>104.44401024748,34.5933311908604</coordinates></Point>
  </Placemark>
  <Placemark>
	<name>SHANG_HE</name>
      <Point><coordinates>104.441226466246,34.6149523598381</coordinates></Point>
  </Placemark>
  <Placemark>
	<name>SHE_ZHAN</name>
      <Point><coordinates>104.411115442046,34.5833383737227</coordinates></Point>
  </Placemark>
  <Placemark>
	<name>TA_SHI_GOU</name>
      <Point><coordinates>104.539675837795,34.5245976380071</coordinates></Point>
  </Placemark>
  <Placemark>
	<name>SAN_YAN_QUAN</name>
      <Point><coordinates>104.38749827533,34.6041616044741</coordinates></Point>
  </Placemark>
  <Placemark>
	<name>TIE_LU</name>
      <Point><coordinates>104.447750171551,34.6395106054661</coordinates></Point>
  </Placemark>
  <Placemark>
	<name>TU_SI_MEN</name>
      <Point><coordinates>104.609288465412,34.5436067303836</coordinates></Point>
  </Placemark>
  <Placemark>
	<name>NA_GOU</name>
      <Point><coordinates>104.525276489972,34.5083370904357</coordinates></Point>
  </Placemark>
  <Placemark>
	<name>XU_JIA_GOU</name>
      <Point><coordinates>104.421574747205,34.5215072847052</coordinates></Point>
  </Placemark>
  <Placemark>
	<name>XIANG QIAO</name>
      <Point><coordinates>104.518658031066,34.597985529343</coordinates></Point>
  </Placemark>
  <Placemark>
	<name>CAO TAN</name>
      <Point><coordinates>104.498485164035,34.5948690126069</coordinates></Point>
  </Placemark>
  <Placemark>
	<name>TA_XIA_WAN</name>
      <Point><coordinates>104.395958479144,34.5880515310434</coordinates></Point>
  </Placemark>
</Folder>
</Document></kml>
